# Supplementary material for: Novel Immune biomarkers for the early stratification of oligoarthritis patients at risk of developing polyarticular extension
Source: Front Immunol. 2025 Oct 8;16:1663663. doi: 10.3389/fimmu.2025.1663663 (PMC12540104; doi:10.3389/fimmu.2025.1663663)
Supplement: Supplementary file 2 [file Table1.xlsx]

## Sheet: Tab. S1
	Table S1. List of antibodies used for flow cytometry
	mAbs	Fluorochrome	Clone	Isotype	Company
	CD3	APC/Cyanine 7	SK7	mIgG1	Biolegend
	CD4	PE/Cyanine 7	SK3		Biolegend
	CD8	PE	SK1	mIgG1	Biolegend
	CD197 (CCR7)	PerCP/Cyanine 5.5	G043H7	mIgG2a	Biolegend
	CD45RO	APC	UCHL1	mIgG2a	Biolegend
	HLADR	Fitc	L243	mIgG2a	Biolegend
	CD25	AlexaFluor488	BC96	m IgG1	Biolegend
	CD45	BV711	HI30	mIgG1	Biolegend
	CD127	BV510	A019D5	mIgG1	Biolegend
	CD14	Fitc	63D3	mIgG1	Biolegend
	CD80	PE/Cyanine 7	2D10	mIgG1	Biolegend
	CD163	APC/Cyanine 7	GHI/61	mIgG1	Biolegend
	CD206	APC	2024-02-15	mIgG1	Biolegend
	CD354 (TREM-1)	PE	TREM-26	mIgG1	Biolegend
	Each antibody is specified with its fluorochrome conjugate, clone, isotype and manufacturer.
